# Supplementary material for: CovS inactivation reduces CovR promoter binding at diverse virulence factor encoding genes in group A Streptococcus
Source: PLoS Pathog. 2022 Feb 18;18(2):e1010341. doi: 10.1371/journal.ppat.1010341 (PMC8893699; doi:10.1371/journal.ppat.1010341)
Supplement: S1 Data — Numerical data used in all figures. (XLSX) [file ppat.1010341.s006.xlsx]

## Sheet: Fig 1
ska
wt		68.6	133.4	90.5	137.2	238.9
ΔcovR		1.3	1.4	1.1	1	1.2
sagA
wt		128	17.9	13.9	48.5
ΔcovR		4.6	4.6

## Sheet: Fig 2
data submitted to GEO		GSE192795

## Sheet: Fig 3
RNA data taken from Horstmann, 2018			RNA seq data are deposited in GEO
1	-0.0759
2	-0.08952
3	-0.06197
4	0.012538
5	-0.05625
6	-0.01143
7	0.123807
8	0.096209
9	0.146013
10	0.165968
11	0.140879
12	0.171608
13	-0.64045
14	-0.29999
15	0.119981
16	-0.10138
17	-0.02175
18	0.003242
19	-2.11806
20	-1.95919
21	-1.82934
22	-1.82847
23	-1.9137
24	-1.75516
25	-2.06052
26	-2.32467
27	-2.31704
28	-2.15786
29	-0.53373
30	-0.42112
31	0.570821
32	0.164087
33	-0.17454
34	-0.24277
35	-0.26269
36	0.559151
37	1.22192
38	-0.27828
39	0.086541
40	0.075728
41	0.083727
42	0.096457
43	0.099229
44	0.073442
45	0.116217
46	0.094341
47	0.0963
48	0.127578
49	0.070032
50	0.107386
51	0.103631
52	0.12511
53	0.055942
54	0.103184
55	0.116038
56	0.140628
57	0.113919
58	0.081607
59	0.117352
60	0.140477
61	0.085048
62	0.097839
63	0.018334
64	0.167939
65	0.188744
66	0.164915
67	0.216807
68	0.009785
69	0.199543
70	0.147745
71	0.108773
72	-0.43397
73	-0.13113
74	-0.00348
75	0.126106
76	0.158083
77	-0.1732
78	-0.90339
79	-0.78769
80	-0.55431
81	-0.73276
82	-1.26734
83	-0.7329
84	-0.49841
85	-0.13494
86	0.22196
87	0.138132
88	0.050543
89	0.116079
90	0.351251
91	0.039617
92	-0.05063
93	-0.02304
94	-0.41727
95	0.003892
96	0.046366
97	0.022343
98	0.023842
99	0.180318
100	0.195511
101	0.217088
102	0.229179
103	0.205609
104	0.006006
105	1.80686
106	2.31876
107	4.35284
108	0.887989
109	-0.12365
110	-0.38155
111	-0.36539
112	-0.17499
113	-1.32933
114	-1.33803
115	0.300046
116	-0.0054
117	0.037182
118	-0.02071
119	-0.17441
120	-0.12844
121	-0.20908
122	-0.14236
123	-0.19285
124	-0.26182
125	-0.24276
126	0.268713
127	0.220273
128	0.109107
129	2.30262
130	2.11927
131	2.14288
132	2.32056
133	4.57513
134	3.95368
135	-0.21269
136	-3.22612
137	-0.05496
138	-0.32527
139	-0.24972
140	-0.31139
141	0.243295
142	-0.1703
143	-0.01856
144	-0.48069
145	-0.11943
146	-0.07767
147	-0.91204
148	-0.83067
149	0.024289
150	0.051236
151	0.025234
152	0.011823
153	0.013652
154	0.037482
155	-0.36451
156	0.023311
157	-0.23463
158	-0.2444
159	-0.10928
160	0.031819
161	-0.21192
162	-0.2695
163	-0.17209
164	-0.17096
165	0.442311
166	0.14447
167	0.018927
168	1.24413
169	-0.23369
170	-0.47809
171	0.036182
172	0.039776
173	-2.05402
174	-1.58677
175	-1.60119
176	-0.28712
177	-0.28613
178	-0.32231
179	-0.38679
180	-0.65032
181	0.029808
182	0.06991
183	0.123044
184	0.090886
185	-0.21019
186	-0.18359
187	-0.19663
188	0.078073
189	0.411875
190	0.252513
191	0.257206
192	0.434417
193	0.171108
194	0.345459
195	0.17443
196	-0.05331
197	-0.00817
198	0.058433
199	-0.01171
200	0.041343
201	-0.04179
202	-0.02982
203	-0.03735
204	-0.05975
205	0.132912
206	0.153454
207	0.150937
208	0.14493
209	0.110556
210	0.134409
211	-0.12528
212	-0.12214
213	-0.1269
214	-0.12478
215	-0.10585
216	-0.05229
217	-0.04062
218	-0.0534
219	-0.0003
220	-0.03545
221	-0.07295
222	0.781686
223	0.612236
224	0.157382
225	0.196304
226	0.244449
227	0.277326
228	0.321244
229	0.053815
230	0.031745
231	0.061824
232	0.042307
233	0.023751
234	0.013875
235	0.002095
236	-0.0737
237	-0.07155
238	-0.06422
239	0.121326
240	-0.12053
241	-0.12137
242	-0.12075
243	-0.09543
244	-1.23625
245	-1.05808
246	-0.04385
247	-0.03668
248	0.034533
249	-0.05389
250	-0.05085
251	1.05891
252	0.242934
253	-0.00297
254	-0.05559
255	-0.07882
256	-0.05756
257	-0.06591
258	-0.23861
259	0.039854
260	0.03427
261	-0.01326
262	-0.01184
263	-0.06086
264	-0.03085
265	-0.03522
266	-0.03487
267	0.076037
268	0.061461
269	-0.02652
270	0.030935
271	0.048306
272	0.100481
273	0.095447
274	0.12617
275	0.134679
276	0.049158
277	0.113455
278	0.131606
279	-0.15971
280	-0.73817
281	-0.46469
282	-0.10905
283	-0.03001
284	-0.08563
285	0.270601
286	0.118141
287	0.011486
288	-0.43731
289	-0.44552
290	-0.44997
291	-0.47253
292	-0.14957
293	0.061317
294	-0.03196
295	-0.08618
296	-0.0911
297	-0.06641
298	-0.03241
299	-0.06109
300	-0.07347
301	-0.0955
302	-0.10216
303	0.116114
304	0.000854
305	-0.05075
306	0.797047
307	4.73626
308	-0.2707
309	-0.41406
310	-0.09801
311	0.114306
312	0.109302
313	0.087007
314	2.1633
315	4.59167
316	0.298481
317	2.50253
318	3.98575
319	2.15657
320	1.97785
321	0.005933
322	-0.22462
323	-0.16118
324	0.289523
325	0.051849
326	0.107529
327	0.015217
328	0.093653
329	0.16258
330	-0.11604
331	0.096988
332	-0.07374
333	-0.05024
334	-0.00043
335	-0.1226
336	0.147968
337	0.13456
338	0.140738
339	0.037293
340	0.053514
341	-0.10924
342	-0.33449
343	-0.26774
344	0.463932
345	0.225638
346	-0.03047
347	-0.03591
348	-0.00594
349	-0.04928
350	-0.03669
351	-0.04853
352	0.066734
353	0.398766
354	0.374241
355	0.110047
356	0.222822
357	0.351778
358	0.178206
359	0.178407
360	-0.05212
361	-0.16213
362	-0.00498
363	0.011043
364	0.14813
365	0.141851
366	0.345571
367	0.111315
368	0.011157
369	-0.01536
370	0.020484
371	-0.10029
372	-0.22912
373	-0.17209
374	-0.07461
375	-0.01395
376	0.055503
377	0.104459
378	0.212585
379	0.293901
380	0.321057
381	0.004924
382	1.6258
383	1.71551
384	1.51481
385	0.2843
386	-0.16088
387	-0.29792
388	0.026577
389	-0.00088
390	0.022375
391	-0.04611
392	0.004814
393	-0.00031
394	-0.68826
395	-0.09709
396	-0.10267
397	0.006274
398	-0.00818
399	0.016088
400	0.101436
401	0.087534
402	0.011274
403	-0.05837
404	-0.1453
405	-0.34463
406	-0.28203
407	-0.17789
408	-0.1526
409	0.021633
410	-0.07886
411	-0.07784
412	0.299494
413	0.065997
414	-0.00201
415	-0.05352
416	-0.01485
417	-0.00291
418	-0.00771
419	-0.16109
420	-0.21086
421	-0.12991
422	-1.67881
423	0.78938
424	0.773518
425	0.704477
426	-0.17661
427	-0.17478
428	-0.15103
429	-0.03238
430	0.14491
431	-0.03648
432	-0.02818
433	0.01338
434	-0.03867
435	0.077473
436	-0.0131
437	-0.02031
438	-0.04342
439	0.004231
440	-0.10656
441	-0.60791
442	-0.6163
443	-0.10848
444	0.722572
445	0.08132
446	0.052673
447	-0.06864
448	-0.07551
449	0.56887
450	-0.09624
451	0.114189
452	0.024427
453	-0.23186
454	-0.21698
455	-0.23244
456	-0.01209
457	-0.01616
458	-0.17205
459	-0.10676
460	-0.06698
461	0.115933
462	0.372891
463	0.383307
464	0.188697
465	0.413712
466	-0.65518
467	-0.32628
468	-0.42683
469	-0.54257
470	-0.1427
471	-0.61308
472	-0.12815
473	-0.17978
474	-0.14529
475	0.060585
476	0.653463
477	0.567677
478	0.158123
479	0.09008
480	0.02752
481	0.051335
482	0.084566
483	0.057201
484	-0.20991
485	0.268713
486	-1.81958
487	-1.65353
488	0.072845
489	0.071227
490	-0.05807
491	-0.51063
492	-0.56118
493	0.087327
494	-0.06192
495	0.028217
496	0.05538
497	0.050439
498	0.11688
499	-0.5271
500	-0.03278
501	0.311464
502	0.34334
503	0.334002
504	0.38369
505	0.301435
506	0.323303
507	0.342131
508	0.285054
509	-0.39329
510	-0.17683
511	0.152265
512	0.141888
513	0.246285
514	0.185708
515	0.194192
516	0.194053
517	0.202037
518	0.184887
519	0.179871
520	0.165657
521	0.169063
522	0.094082
523	0.066232
524	-0.07732
525	0.031487
526	0.059322
527	-0.11731
528	-0.24976
529	-0.05214
530	-0.18503
531	-0.2638
532	0.196899
533	0.219303
534	0.184763
535	0.189931
536	-1.0499
537	0.110465
538	0.070141
539	0.10423
540	0.036934
541	0.015501
542	-0.00334
543	0.053751
544	0.042571
545	0.05171
546	0.016496
547	0.03388
548	0.037055
549	0.082549
550	0.045077
551	0.067179
552	-0.31908
553	-0.34282
554	-0.07957
555	-0.40815
556	-0.55016
557	0.072758
558	0.080133
559	0.100696
560	-0.44608
561	0.049494
562	0.058745
563	0.059994
564	0.053448
565	-0.01144
566	-0.08136
567	-0.07835
568	0.026734
569	0.058515
570	-0.01673
571	0.139464
572	0.11614
573	0.1012
574	-0.3759
575	-0.26775
576	-0.34615
577	-0.35374
578	-0.32156
579	-0.3075
580	-0.37725
581	-0.41893
582	-0.10023
583	-0.02092
584	-0.01208
585	-0.02243
586	0.066542
587	0.06626
588	0.217766
589	0.118269
590	-0.08606
591	-0.06078
592	-0.07292
593	-0.06621
594	-0.00987
595	0.080048
596	0.088797
597	0.621297
598	0.651087
599	0.660435
600	0.758545
601	-0.34611
602	3.939
603	6.057
604	5.24386
605	2.65519
606	0.445672
607	0.42433
608	0.484628
609	0.472202
610	-1.09736
611	-1.26809
612	-1.66237
613	-0.07231
614	0.045583
615	0.053865
616	-0.09088
617	-0.0199
618	-0.02284
619	-0.06398
620	-0.02446
621	-0.02514
622	-0.02933
623	0.024849
624	0.014715
625	0.049832
626	0.021693
627	0.00838
628	-0.38342
629	0.384576
630	0.419745
631	0.363237
632	0.392449
633	0.444179
634	0.37129
635	0.126375
636	-0.28018
637	-0.5102
638	-0.57742
639	-0.38321
640	0.061997
641	0.085482
642	-0.36935
643	-0.35088
644	-0.08747
645	-0.0035
646	-0.0206
647	-0.00493
648	-0.06069
649	0.114434
650	-0.09061
651	-0.15172
652	-0.12582
653	-0.17819
654	0.070427
655	0.035651
656	0.090094
657	0.063673
658	0.068037
659	0.000928
660	0.023661
661	0.013984
662	0.138027
663	0.122501
664	0.121945
665	0.002705
666	0.022248
667	-0.01667
668	0.072273
669	0.092435
670	0.063827
671	-0.18793
672	-0.20264
673	-0.17733
674	-0.05657
675	-0.55368
676	-0.60296
677	-0.53258
678	-0.47348
679	-0.04022
680	-0.17878
681	-0.1372
682	-0.15932
683	-0.04882
684	-0.01914
685	0.043805
686	0.167927
687	-0.02844
688	-0.32231
689	-0.10889
690	-0.00486
691	-0.02692
692	0.02826
693	0.037819
694	0.008696
695	0.029124
696	-0.36484
697	0.079305
698	0.023656
699	0.119805
700	0.082978
701	-0.13546
702	-0.02657
703	0.05312
704	0.004786
705	-0.02662
706	-0.0069
707	-0.06725
708	1.20488
709	0.274825
710	0.201984
711	1.08838
712	1.11074
713	1.22417
714	1.25617
715	1.19144
716	1.09205
717	0.959177
718	0.269803
719	0.165439
720	0.208582
721	0.358523
722	0.175317
723	0.115052
724	0.02748
725	-0.03555
726	0.136165
727	0.149523
728	-1.02986
729	-0.01056
730	0.102452
731	0.071007
732	0.174312
733	0.263115
734	0.201708
735	0.078839
736	0.196591
737	0.035802
738	0.035432
739	-0.05078
740	-0.26442
741	-0.12767
742	0.15012
743	0.029506
744	0.101418
745	0.041299
746	0.055422
747	0.065117
748	0.089012
749	0.076618
750	0.082319
751	0.04941
752	-0.3874
753	-0.25011
754	0.208155
755	0.313383
756	1.23914
757	0.225585
758	-0.19054
759	-0.15714
760	-0.07382
761	-0.30246
762	-0.17146
763	0.020132
764	-0.01857
765	-0.02463
766	-0.04562
767	0.006676
768	-0.02849
769	-0.09685
770	-0.06087
771	0.482487
772	0.617791
773	0.59692
774	0.462282
775	-0.21488
776	-2.83148
777	-2.67161
778	-0.53927
779	-0.38686
780	-0.14018
781	-0.13583
782	-0.05591
783	-0.01644
784	-0.01113
785	-0.01732
786	-0.05598
787	-0.02499
788	-0.03227
789	0.042182
790	0.271528
791	0.063232
792	-0.0211
793	-0.0558
794	-0.29671
795	-0.02933
796	0.007849
797	-0.0981
798	-0.24693
799	-0.24493
800	-0.0254
801	0.006681
802	-0.79456
803	-0.06039
804	-0.59928
805	-0.55506
806	-0.06137
807	-0.16241
808	-0.32296
809	-0.66829
810	-0.49409
811	-0.0898
812	-0.40013
813	-0.44537
814	-0.41308
815	-0.47832
816	-0.37936
817	-0.40387
818	0.023637
819	0.090054
820	0.185141
821	0.020388
822	-0.06662
823	0.185154
824	0.223025
825	0.366095
826	0.157049
827	-0.224
828	-0.20628
829	-0.47507
830	-0.1978
831	-0.02893
832	-0.02773
833	0.044384
834	-0.08982
835	0.022462
836	-0.64008
837	-0.14982
838	-0.01536
839	-0.07355
840	-0.05812
841	0.040442
842	0.200457
843	0.328689
844	0.671784
845	0.709484
846	0.723645
847	0.732716
848	0.750243
849	0.71199
850	0.704886
851	-0.0308
852	0.012261
853	0.014802
854	0.387115
855	0.26412
856	0.271094
857	0.248142
858	0.269506
859	0.28341
860	-0.08446
861	0.97533
862	0.072018
863	0.189157
864	0.106898
865	-0.25994
866	-0.64564
867	-0.66829
868	-0.66599
869	-0.66205
870	-0.6591
871	-0.68605
872	-0.28484
873	-0.2036
874	-0.16778
875	-0.06213
876	-0.03066
877	0.015027
878	-0.16767
879	-0.16362
880	-0.13412
881	0.069305
882	0.167443
883	-0.00307
884	0.129176
885	0.391747
886	0.311042
887	0.369008
888	0.441377
889	0.374624
890	0.398291
891	0.009863
892	-0.25748
893	-0.06067
894	-1.70176
895	-0.37405
896	-0.3601
897	-0.35225
898	-0.3077
899	0.292194
900	-0.19657
901	0.014196
902	0.037401
903	0.05327
904	0.033031
905	-0.03989
906	-0.02071
907	0.120326
908	-0.24278
909	3.52778
910	-0.23749
911	-0.06344
912	-0.33197
913	-0.18243
914	-0.14098
915	0.039075
916	-0.81412
917	-1.10983
918	-0.85583
919	-0.68595
920	-0.84573
921	-1.13631
922	-1.22901
923	-0.23596
924	-1.61794
925	-1.47655
926	-0.85573
927	-0.57785
928	-0.81469
929	-1.55925
930	-0.95031
931	-0.73692
932	-0.71759
933	-0.32709
934	-0.73231
935	-1.09029
936	-1.34525
937	-0.5885
938	-0.51467
939	-0.82187
940	-0.66274
941	-0.78608
942	-0.98563
943	-1.33137
944	-0.69078
945	-0.83492
946	-1.39766
947	-0.56737
948	-0.76276
949	-0.9816
950	-0.51351
951	-0.65339
952	-0.61469
953	-0.74444
954	-0.89042
955	-0.17292
956	0.00207
957	0.039812
958	-0.11279
959	-0.22991
960	-0.06921
961	-0.03017
962	0.281379
963	0.138881
964	1.65778
965	1.62438
966	0.288952
967	1.27266
968	1.24357
969	1.26355
970	0.870008
971	1.1782
972	1.21853
973	1.21979
974	1.18749
975	1.23654
976	1.16054
977	0.441447
978	0.458044
979	0.493262
980	0.362799
981	0.452274
982	0.445669
983	0.270219
984	-0.03289
985	-0.18537
986	-0.1335
987	0.711893
988	0.666493
989	0.738747
990	0.758806
991	0.960875
992	0.929302
993	0.798744
994	-0.19434
995	0.043773
996	0.048074
997	0.009587
998	-0.12933
999	0.315242
1000	-0.58914
1001	-0.1203
1002	-0.06132
1003	-0.13229
1004	-0.19344
1005	-0.07553
1006	0.019965
1007	-0.01342
1008	-0.01857
1009	-0.02865
1010	-0.14887
1011	-0.32757
1012	-3.81694
1013	-0.51001
1014	0.07996
1015	0.413689
1016	-0.10747
1017	-0.00342
1018	0.077915
1019	0.086226
1020	-0.19518
1021	-0.10318
1022	-0.12007
1023	0.015632
1024	0.516187
1025	0.206762
1026	0.180493
1027	0.219708
1028	0.124523
1029	0.025992
1030	-0.06905
1031	-0.11021
1032	-0.36276
1033	-0.40891
1034	-0.4576
1035	0.158009
1036	0.60414
1037	0.073816
1038	-1.33625
1039	0.15058
1040	-0.06544
1041	-0.07531
1042	-0.16506
1043	-0.01052
1044	0.017415
1045	-1.8652
1046	-1.67374
1047	-1.3027
1048	0.055768
1049	0.086857
1050	-0.04826
1051	0.005198
1052	-0.09183
1053	-0.07908
1054	-0.01922
1055	-3.37207
1056	-0.02182
1057	0.086289
1058	0.406325
1059	-0.16327
1060	-0.04932
1061	0.02818
1062	-0.02541
1063	0.366357
1064	-0.16504
1065	-0.2203
1066	0.014198
1067	-0.65466
1068	-0.16348
1069	0.135828
1070	-1.60266
1071	-1.75238
1072	-0.57437
1073	-1.15304
1074	-0.48715
1075	-0.43203
1076	-1.6857
1077	-1.52701
1078	-1.4291
1079	-1.15374
1080	-0.00852
1081	-0.84196
1082	-0.53957
1083	-1.08873
1084	-0.42963
1085	-0.18071
1086	-0.28819
1087	-1.46972
1088	-1.11759
1089	-1.1398
1090	0.069803
1091	-0.67563
1092	-0.12003
1093	0.034848
1094	-0.95182
1095	-1.12638
1096	-1.07385
1097	-1.74644
1098	-0.24576
1099	-0.30487
1100	-0.57995
1101	-1.00272
1102	-1.19138
1103	-1.02809
1104	-0.90404
1105	-1.09386
1106	-1.4176
1107	-0.93886
1108	-1.07326
1109	-1.31001
1110	-0.98535
1111	-1.13932
1112	-0.05901
1113	-0.25426
1114	-0.76502
1115	-1.28396
1116	-1.51847
1117	0.000237
1118	0.029682
1119	0.053674
1120	-0.0751
1121	0.023291
1122	0.001955
1123	0.015548
1124	0.04768
1125	0.14332
1126	0.383692
1127	0.341783
1128	0.360884
1129	0.303948
1130	0.315383
1131	0.311113
1132	-0.06734
1133	0.808774
1134	-0.20514
1135	-0.07712
1136	-0.00716
1137	-0.01411
1138	-0.38779
1139	0.228412
1140	0.122174
1141	0.100174
1142	0.06047
1143	0.083416
1144	0.072907
1145	0.09298
1146	0.094791
1147	0.077628
1148	0.081348
1149	0.013247
1150	0.026569
1151	0.011603
1152	0.023205
1153	0.029447
1154	0.163918
1155	0.117325
1156	0.055215
1157	0.255479
1158	0.001515
1159	0.023358
1160	-0.00773
1161	-0.11352
1162	-0.1249
1163	-0.40565
1164	-2.04371
1165	2.1867
1166	2.23951
1167	2.52214
1168	2.48945
1169	2.37795
1170	2.42576
1171	0.632174
1172	0.628472
1173	0.012452
1174	0.064036
1175	0.120546
1176	0.001641
1177	0.09028
1178	-0.15615
1179	0.410603
1180	1.95224
1181	2.13121
1182	2.18383
1183	2.16469
1184	2.38041
1185	2.36939
1186	2.46769
1187	0.090886
1188	0.1052
1189	0.134315
1190	-0.0065
1191	-0.02011
1192	0.159135
1193	0.127685
1194	0.020794
1195	0.061055
1196	0.030321
1197	-0.15025
1198	-0.54484
1199	-0.51443
1200	-0.63938
1201	-0.46868
1202	1.09714
1203	1.22649
1204	1.24841
1205	0.756566
1206	0.6107
1207	0.542972
1208	0.593146
1209	0.341865
1210	0.470811
1211	-0.25003
1212	-0.13972
1213	-0.08562
1214	0.050063
1215	0.055277
1216	0.395456
1217	0.179602
1218	0.058304
1219	-0.11295
1220	-0.42644
1221	0.034925
1222	0.013284
1223	0.025107
1224	0.026103
1225	0.023396
1226	0.022974
1227	0.030763
1228	-0.08353
1229	-0.0674
1230	-0.37659
1231	-0.11443
1232	-0.09788
1233	0.050124
1234	-0.03939
1235	-0.15422
1236	-0.23178
1237	-0.20449
1238	-0.27282
1239	-0.13631
1240	-0.07747
1241	-0.09171
1242	-0.12631
1243	-0.01967
1244	-0.07259
1245	0.072862
1246	0.048658
1247	0.162541
1248	-0.02829
1249	-0.04054
1250	-0.0296
1251	-0.03837
1252	-0.11595
1253	-0.40799
1254	-0.34923
1255	-0.01853
1256	-0.05011
1257	-0.02442
1258	0.021382
1259	-0.07867
1260	-0.02783
1261	-0.04375
1262	0.298993
1263	0.344188
1264	0.296984
1265	0.079588
1266	0.952899
1267	1.05512
1268	1.0152
1269	0.369245
1270	0.407317
1271	0.460381
1272	-0.24564
1273	0.016686
1274	0.09584
1275	0.058506
1276	0.965884
1277	0.129994
1278	0.060333
1279	-0.01025
1280	0.120168
1281	0.425367
1282	0.448401
1283	0.017865
1284	0.117988
1285	0.596678
1286	0.64711
1287	0.644487
1288	0.921133
1289	0.768398
1290	1.0151
1291	0.018717
1292	-0.15862
1293	-0.12012
1294	-0.17059
1295	3.17033
1296	-0.14919
1297	-0.00247
1298	0.049535
1299	0.008365
1300	-0.02818
1301	-0.02442
1302	-1.0266
1303	1.23413
1304	-0.66193
1305	-0.66787
1306	-0.95791
1307	-0.81255
1308	-0.43172
1309	-0.74626
1310	-0.69183
1311	-0.71246
1312	-0.75588
1313	-0.8047
1314	-0.75747
1315	-0.97541
1316	-0.86499
1317	-0.82105
1318	-0.79238
1319	-1.08557
1320	-0.77719
1321	-0.85475
1322	-0.88409
1323	-0.86289
1324	-0.77876
1325	-0.82084
1326	-0.8538
1327	-0.90219
1328	-0.91365
1329	-0.90573
1330	-0.87094
1331	-1.58914
1332	-0.96703
1333	-0.96958
1334	-1.01207
1335	-1.12158
1336	-0.91122
1337	-1.13983
1338	-0.98846
1339	-1.2745
1340	-1.24443
1341	-1.09624
1342	-0.92279
1343	-1.00127
1344	-1.33208
1345	-0.98346
1346	-1.03754
1347	-1.09476
1348	-1.04772
1349	-0.02152
1350	-0.08844
1351	-0.04982
1352	-0.27269
1353	0.092516
1354	0.144499
1355	0.265058
1356	0.254196
1357	0.231128
1358	0.145408
1359	-0.28908
1360	-0.35905
1361	-0.548
1362	-1.39091
1363	-0.33319
1364	0.266312
1365	0.301308
1366	0.326513
1367	-0.09356
1368	0.078165
1369	0.177229
1370	0.178955
1371	0.164056
1372	0.117301
1373	0.138595
1374	0.106921
1375	0.069038
1376	0.06975
1377	0.092966
1378	0.049116
1379	0.088617
1380	0.085311
1381	0.10776
1382	-0.34827
1383	-0.22372
1384	-0.22622
1385	-0.15362
1386	0.122405
1387	0.09415
1388	0.076953
1389	0.062601
1390	-0.04207
1391	0.029974
1392	0.022728
1393	0.018573
1394	0.292369
1395	0.220412
1396	0.312154
1397	-0.11671
1398	0.050361
1399	-0.09787
1400	-0.01622
1401	0.269467
1402	0.259231
1403	0.144177
1404	0.145849
1405	0.276393
1406	0.234793
1407	0.32647
1408	0.876623
1409	1.31686
1410	1.32934
1411	1.31079
1412	1.32529
1413	1.31861
1414	1.40145
1415	0.056944
1416	-0.01785
1417	-0.00451
1418	0.095097
1419	0.326287
1420	0.098973
1421	-0.51445
1422	0.019348
1423	-0.06385
1424	0.12552
1425	-0.15883
1426	0.098917
1427	0.061107
1428	0.083886
1429	-0.04011
1430	-0.03156
1431	-0.00872
1432	-0.21694
1433	-0.16372
1434	0.157306
1435	0.139176
1436	0.335623
1437	1.93975
1438	0.788678
1439	0.119028
1440	0.008658
1441	-0.03486
1442	-0.07122
1443	-0.10979
1444	-0.11708
1445	-0.06853
1446	-0.09963
1447	-0.28195
1448	-0.49093
1449	-0.02617
1450	0.375492
1451	0.089331
1452	0.078197
1453	-0.37627
1454	-0.14224
1455	0.043857
1456	0.004937
1457	-0.07586
1458	-0.14169
1459	-0.0772
1460	0.618326
1461	0.286864
1462	-0.10416
1463	-0.08549
1464	-0.08585
1465	-0.06434
1466	0.212231
1467	0.272072
1468	0.351637
1469	-0.11483
1470	0.156717
1471	-0.02843
1472	-0.12738
1473	-0.05778
1474	0.061728
1475	0.027126
1476	0.055945
1477	0.021899
1478	-0.2222
1479	0.114799
1480	-0.07274
1481	0.41503
1482	0.028634
1483	0.008818
1484	0.381345
1485	0.596895
1486	-0.05364
1487	-0.01694
1488	-0.03767
1489	-0.06193
1490	0.036826
1491	0.110821
1492	0.095419
1493	0.095693
1494	0.137943
1495	0.139254
1496	0.150416
1497	0.060291
1498	-0.06917
1499	-0.03626
1500	-0.05738
1501	-0.06061
1502	-0.18187
1503	0.007574
1504	-0.11265
1505	-0.13058
1506	-0.53279
1507	-0.7796
1508	-0.77531
1509	-0.30338
1510	-0.30139
1511	-0.20504
1512	-0.22991
1513	-0.3088
1514	-0.33943
1515	-0.51263
1516	-0.39743
1517	-0.2044
1518	0.025098
1519	-0.0436
1520	-0.01388
1521	0.145027
1522	0.114685
1523	-0.37317
1524	-0.36044
1525	-0.16265
1526	0.008969
1527	-0.04545
1528	-0.39757
1529	-0.12281
1530	-0.10173
1531	0.00842
1532	0.054346
1533	0.071522
1534	0.024481
1535	0.009331
1536	1.02432
1537	0.769577
1538	1.12564
1539	0.776522
1540	0.053497
1541	-1.04732
1542	-1.02268
1543	0.038717
1544	-0.06494
1545	-0.04164
1546	0.006454
1547	0.016776
1548	-0.00028
1549	-0.01777
1550	0.063126
1551	-0.02802
1552	0.450376
1553	1.93045
1554	1.84772
1555	0.425353
1556	0.000275
1557	1.63408
1558	-0.01272
1559	0.109536
1560	5.39328
1561	0.137604
1562	0.974156
1563	1.33454
1564	-0.43394
1565	-0.38506
1566	-0.44135
1567	0.086534
1568	0.16437
1569	0.07443
1570	-0.14477
1571	0.060238
1572	0.378283
1573	0.409643
1574	0.530632
1575	0.399929
1576	0.442717
1577	0.372137
1578	0.337544
1579	0.39974
1580	0.877977
1581	0.811377
1582	0.986984
1583	1.09524
1584	1.24822
1585	0.233774
1586	0.07106
1587	0.139095
1588	0.040453
1589	0.051963
1590	0.034568
1591	0.066327
1592	0.039
1593	-0.12787
1594	-0.1072
1595	-0.06986
1596	-0.07152
1597	1.04515
1598	0.171825
1599	-4.06989
1600	-3.6275
1601	-4.05605
1602	-4.34837
1603	-1.9834
1604	-0.21025
1605	-0.26046
1606	0.23363
1607	0.288101
1608	0.235654
1609	0.374523
1610	-0.26363
1611	0.319703
1612	-0.03928
1613	-0.06735
1614	0.017508
1615	0.030526
1616	0.054075
1617	0.048088
1618	0.019099
1619	-0.07327
1620	-0.09296
1621	-0.08897
1622	-0.05413
1623	0.243696
1624	-0.515
1625	-0.36799
1626	-0.27199
1627	-0.29668
1628	0.027851
1629	0.180411
1630	0.170488
1631	0.09706
1632	0.402541
1633	0.423307
1634	0.473544
1635	0.144778
1636	-0.015
1637	0.292312
1638	0.174182
1639	-0.15952
1640	0.893804
1641	0.10088
1642	0.082272
1643	0.757931
1644	0.742153
1645	0.635628
1646	-0.31242
1647	-0.44041
1648	-0.03061
1649	0.001988
1650	-0.01413
1651	-0.0511
1652	0.053275
1653	0.106925
1654	-0.12079
1655	-0.06512
1656	-0.0803
1657	0.09911
1658	-0.32295
1659	-0.32723
1660	-0.10312
1661	-0.05466
1662	-0.05823
1663	-0.07127
1664	0.137834
1665	0.066851
1666	0.165825
1667	0.087085
1668	-0.05187
1669	0.066505
1670	0.042894
1671	0.042019
1672	0.001533
1673	-0.02296
1674	0.095258
1675	0.136755
1676	-0.36764
1677	-0.58345
1678	-0.492
1679	-0.46375
1680	-0.55346
1681	-0.3312
1682	-0.37408
1683	-0.18187
1684	-0.19899
1685	-0.23913
1686	-1.18025
1687	-0.55933
1688	0.097915
1689	0.210788
1690	-0.05545
1691	-0.17419
1692	-0.12936
1693	-0.13614
1694	-0.20107
1695	0.219652
1696	0.314075
1697	0.329473
1698	-0.605
1699	-0.5788
1700	-0.70545
1701	-0.09513
1702	-0.13488
1703	-0.09861
1704	-0.01557
1705	-0.04391
1706	0.481023
1707	0.568738
1708	4.61899
1709	4.63211
1710	4.27631
1711	0.315432
1712	0.06715
1713	-0.26423
1714	-0.56818
1715	-0.54179
1716	-0.86571
1717	-0.24737
1718	-0.52583
1719	-0.30087
1720	0.06551
1721	0.01622

## Sheet: Fig 4
SYBR data
	gene	speB		prtS				sdaD2		grab		codY		braB		spyM1_0159			spyM1_0188		ahpC		sic		cfa
wt		1.4	1.3	222.9	266.9	119.4	222.9	34.3	32	7.5	11.3	13.9	17.1	36.8	39.4	52	52	34.3	84.4	45.3	22.6	34.3	12.1	16	13	10.6
ΔcovR		1.7	1.1	10.6	2.6	4.3	3.2	0.9	1.1	0.8	0.9	0.9	1.3	1.2	1.9	8	3.5	9.2	1.1	1.2	1.1	1	2.5	2.1	1.1	0.9

## Sheet: Fig5
luminescence data
		hasA												_0187
MGAS2221		901	646	1057	5126	1652	2788							12909	20214	20904	12015	15876	22111	13777
2221ΔcovR		65573	32350	113937	91436	46849	44119							406051	840999	1209478	961403	985880	1298538	837051
mutation
	wt												mut 2,5								mut 3,5
hasA	6.3	3.5	5.6	7	5	4	2	1.3	1.9	10.47	7.32	9.7	43	24	21	21	31	36	20	16.9	26.8	15.47	23.6	15.4	14.1	10.35
	wt								mut10,13								sp+2								sp+4								mut3,4								mut14,15
spyM1_0187	1.6	1.7	1.65	1.7	3.15	3.17	2.4		43.18	31.98	20.2	22.75	24.35	25.33	16.27		6.5	6.9	2.86	7.24	6.9	7.12	4.3		24.07	33.32	20.66	22.2	17.05	20.4	17.7	19.77	22.06	10.3	11.14	5.2	3.34	2.8	3.45	3.69	13.09	7.75	8.67	3.7	3.63	2.3	4.95	5.84

## Sheet: Fig 6
covRS expression
			covS								covR
MGAS2221			-5.41	-5.85	-5.47	-5.55	-5.37	-5.67	-5.11	-5.32	-2.91	-3.06	-3.31	-3.11	-3	-3.18	-3.15	-3
2221-CovR-D53A			-5.43	-5.56	-5.54	-5.86	-5.09	-5.61	-5.48	-5.58	-3.42	-3.48	-2.74	-3.37	-2.82	-2.91	-2.99	-3.12
2221-CovS-E281A			-5.16	-5.37	-5.24	-5.58	-5.47	-5.66	-5.58	-5.95	-3.09	-3.37	-2.87	-3.23	-3.34	-3.55	-3.26	-3.48

## Sheet: Fig 7
SYBR data 7C								7B	RPKL ratios stratified by transcript level variation
									no variation	increased	decreased
prtS		-7.46269	-9.56938	-7.46269	-9.17431				0.395022	1.2097	0.563374
sic		-4.8403	-6.15385						0.40921	1.61168	0.593012
sdaD2		-2.46761	-2.30216						0.428222	2.17433	0.606212
_0159		-2.82609	-3.74097	-3.50018					0.459234	2.45564	0.683455
_0188		-2.46063	-1.23098						0.468646	2.485	0.818722
codY		-2.62264	-2.80328						0.472437	2.59354	1.09816
braB		1.41304	1.86548						0.476563	2.98898	1.23117
aphC		1.5177	0.979592						0.48106	3.08952	1.23196
grab		2.62667	1.86726						0.497866	3.14077	4.09387
cfa		1.12308	1.06604						0.544665	3.16854
speB		1.78571	2.15385						0.591364	3.56826
									0.598533	3.82741
									0.641771	4.08862
									0.685619	4.7271
7D	transcript levels vs RPKL								0.689199	5.38863
sclA	2.24096	5.27165							0.701686	6.32501
prtS	1.83522	4.57289							0.796054	6.62907
hasA	2.66107	4.15381							0.799946	8.32917
159	1.2961	3.82171							0.878092	8.53962
mac-1	1.37493	3.7866							0.9689
407	1.62738	3.51096							1.00073
speA	1.65112	2.93546							1.10483
esterase	1.31325	2.89724							1.20317
188	1.66382	2.70266							1.36722
406	1.93637	2.22651							1.38642
spyA	2.72881	2.17313							1.43661
nga	2.90497	2.31615							1.5481
cas/1299	2.03161	2.04963							1.6661
speJ	2.42992	1.926							2.02288
187	1.57965	1.39506							2.5415
sda1	1.12057	1.33914							2.61801
sic	3.09255	1.23879							2.6535
scpA	3.05658	1.04264							2.68833
rgg4	0.522666	0.941106							2.77075
sclB	1.78267	0.871844							2.99444
grm	2.29888	0.871844							3.34301
dahA	1.42671	0.823749							3.44062
mutY	2.05339	0.782409							3.56285
ska	1.4079	0.613532							3.76729
186	2.50335	2.5509							3.79569
cfa	0.298658	1.68706							4.01415
metB	2.0321	3.05832							4.1508
									4.35542
									4.92075
									5.34203
									7.76875

## Sheet: supporting fig. 2
codY expression levels
MGAS2221			-5.28	-4.97	-5.28	-4.58	-5.3	-5.17	-5.59	-5.42
2221-ΔcovR			-5.51	-5.07	-5.8	-5.39	-5.74	-4.85	-5.67	-5.21	-5.1	-4.62
